# Supplementary material for: Antioxidant Potential-Rich Betel Leaves (Piper betle L.) Exert Depigmenting Action by Triggering Autophagy and Downregulating MITF/Tyrosinase In Vitro and In Vivo
Source: Antioxidants (Basel). 2023 Feb 3;12(2):374. doi: 10.3390/antiox12020374 (PMC9952209; doi:10.3390/antiox12020374)
Supplement: Supplementary file 1 [file antioxidants-12-00374-s001.zip]

Archive with 1 entries (1 files):
- antioxidants-2166703-supplementary.pdf
